# Supplementary material for: Interlaboratory Validation of Toxicity Testing Using the Duckweed Lemna minor Root-Regrowth Test
Source: Biology (Basel). 2021 Dec 27;11(1):37. doi: 10.3390/biology11010037 (PMC8772783; doi:10.3390/biology11010037)
Supplement: Supplementary file 1 [file biology-11-00037-s001.zip]

Archive with 1 entries (1 files):
- biology-1455448-supplementary.pdf
